# Supplementary material for: Efficacy and Safety of Modified Yupingfeng Nasal Spray in Controlling the Recurrence of Persistent and Moderate-Severe Allergic Rhinitis: Study Protocol for a Multicenter, Open-Label, Randomized, and Parallel-Arm Trial
Source: Evid Based Complement Alternat Med. 2022 Aug 10;2022:4666332. doi: 10.1155/2022/4666332 (PMC9385272; doi:10.1155/2022/4666332)
Supplement: Supplementary Materials — S1, SPIRIT checklist.PDF; S2, ethical approvals.docx; S3, informed consent (supplementary materials). [file 4666332.f1.zip]

Archive with 3 entries (3 files):
- S1 SPIRIT checklist .pdf
- S2 Ethical approvals.docx
- S3 Informed consent.doc
